# Supplementary material for: Pharmacophore-Based QSAR Model of Multi Scaffolds as NAMPT Inhibitors & Scaffold Diversity Analysis
Source: Molecules. 2026 May 21;31(10):1773. doi: 10.3390/molecules31101773 (PMC13209195; doi:10.3390/molecules31101773)
Supplement: Supplementary file 1 [file molecules-31-01773-s001.zip]

Archive with 1 entries (1 files):
- molecules-4282243-supplementary.pdf
